# Supplementary material for: The Existence and Localization of Nuclear snoRNAs in Arabidopsis thaliana Revisited
Source: Plants (Basel). 2020 Aug 12;9(8):1016. doi: 10.3390/plants9081016 (PMC7464842; doi:10.3390/plants9081016)
Supplement: Supplementary file 1 [file plants-09-01016-s001.zip › Table S1.xlsx]

## Sheet: Table S1
Table S1: Identified known snoRNAs. Listed is the name of the snoRNA extracted from snOPY or snoRNADB, the strand specific transcript abundance values for the nuclear experiment 1, 2 and 3 as well as for the total cell lysate. ´”-“ indicates the absence of a signal, 0 indicates read counts below threshold. The next columns indicate the classification as C/D box or box H/ACA snoRNA, the targeted r…
snoRNA_Name	Nuc1_0	Nuc1_1	Nuc2_0	Nuc2_1	Nuc3_0	Nuc3_1	TotalCell_0	TotalCell_1		snoRNA_box	target_rRNA	organization	locus		align_length	chromosome	startpos	endpos
39BYa	1	12170	1	8186	2	28758	0	4584		C/D	5.8S rRNA,25S rRNA	Poly	Poly:39BYa		85	chromo_2	15029913	15029829
39BYb	0	1390	0	820	0	3382	0	750		C/D	5.8S ,25S	Poly	Poly:39BYb		95	chromo_2	15027805	15027711
41Y	0	38	0	35	0	101	0	123		C/D	18S rRNA,25S rRNA	Poly	poly:41Y		89	chromo_4	1122597	1122685
58Y-1	2	2201	0	419	3	4147	1	2903		C/D	25S rRNA	Poly	Poly:SnoR13-1		97	chromo_5	4866720	4866816
58Y-2	0	1731	0	1121	0	4995	0	1059		C/D	5.8S rRNA,25S rRNA	Poly	Poly:SnoR13-2		94	chromo_3	104774	104681
72Ya	0	14	0	13	0	37	0	20		C/D	25S 18S	Poly	Poly:72Ya		82	chromo_2	17923079	17923160
72Yb	0	63	0	46	0	132	0	55		C/D	25S rRNA	Poly	Poly:72Ya		82	chromo_2	17923237	17923318
72Yc	0	52	0	37	0	99	0	38		C/D	25S rRNA	Poly	Poly:72Ya		82	chromo_2	17923398	17923479
72Yd	2	91	0	77	0	159	1	38		C/D	25S rRNA,18S rRNA	Poly	Poly:72Ya		78	chromo_2	17923563	17923640
77Y-1	1	338	0	318	1	708	1	249		C/D	18S rRNA,25S rRNA	Poly	poly:U49-1		79	chromo_2	7520943	7521021
77Y-2	9	5248	6	4593	24	10992	2	4477		C/D	18S rRNA	Poly	poly:U49-2		80	chromo_2	2184645	2184566
AT1G09083	0	9719	0	9185	0	25316	0	4902		Box H/ACA	unknown		AT1G69620 RPL34		138	chromo_1	26190297	26190434
AT5G00760	2	2048	0	1677	1	4420	2	1055		C/D		Intronic	RPL34		75	chromo_5	146377	146303
AT5G01505	0	8046	0	6873	2	18837	0	8014		H/ACA	18S rRNA	Intronic	L7Ae/L30e/S12e/Gadd45 family		142	chromo_5	2632665	2632524
h-127bsnoR76	0	47	0	71	0	85	0	112		H/ACA	18S rRNA,25S rRNA	Mono	Mono:h-127bSnoR76		66	chromo_1	29422295	29422360
JKHR07A9	0	16488	0	16794	0	40090	0	12742		H/ACA	unknown	Mono	Mono:JKHR07A9		116	chromo_3	2297580	2297465
R71.67	0	3	0	3	0	1	0	2		C/D	18S rRNA	Mono	Mono:R71.67		107	chromo_5	11912785	11912891
R71.69	0	1	0	1	-	-	2	0		C/D	18S rRNA	Mono	Mono:R71.69		107	chromo_5	13326031	13326137
R72b	0	4	0	1	0	6	0	1		C/D	25S rRNA	Mono	Mono:R72b		87	chromo_3	16060919	16060833
R72e	0	40	0	31	0	89	0	29		C/D	25S rRNA	Mono	Mono:R43d		87	chromo_3	16226238	16226324
R79b	-	-	-	-	0	1	-	-		C/D	25S rRNA	Intronic	AT5G28320		65	chromo_5	10303378	10303442
snoR100	0	799	0	1560	0	1720	0	2662		H/ACA	18S rRNA	Intronic	L7Ae/L30e/S12e/Gadd45 family		117	chromo_5	2632416	2632300
SnoR100-2	3	43384	3	36541	7	97122	9	36836		H/ACA	18S rRNA	Intronic	L7Ae/L30e/S12e/Gadd45 family		106	chromo_5	2632875	2632770
SnoR101	0	366	0	380	0	700	1	203		C/D	U2 snRNA,25S	Mono	Mono:SnoR101		68	chromo_1	7176189	7176122
SnoR10-1	0	153	0	100	0	351	0	67		C/D	25S rRNA	Poly	Poly:SnoR9-1		81	chromo_1	937287	937207
SnoR102	0	6797	0	6253	0	16423	0	7986		C/D	U5 snRNA,18S rRNA	Mono	Mono:SnoR102		133	chromo_1	25927100	25926968
snoR10-2	0	3	0	6	1	12	1	38		C/D	18S, 25S	Poly	Poly:SnoR9-2		95	chromo_5	17840215	17840309
SnoR102-2	0	7476	0	6704	0	16028	0	13050		C/D	U5 snRNA,18S rRNA	Mono	Mono:SnoR102-2		158	chromo_4	15100392	15100549
snoR103	0	130	0	128	0	263	0	356		H/ACA	U5 snRNA	Intronic	eukaryotic translation initiation factor 4F, putative		106	chromo_5	23440301	23440406
SnoR104	0	3118	0	2366	0	6888	1	4279		H/ACA	U2 snRNA	Intronic	FASS		118	chromo_5	6177776	6177893
SnoR105	3	9001	0	6751	1	24566	2	9477		C/D	25S rRNA	Mono	Mono:snoR105		107	chromo_1	10151774	10151668
snoR106	0	14491	1	16643	0	18792	7	70336		C/D	25S rRNA	Mono	Mono:SnoR106		253	chromo_5	5448918	5449170
snoR107	-	-	0	3	-	-	0	7		C/D	25S rRNA	Intronic	EMB2757/TAN		188	chromo_4	14605620	14605433
snoR108	2	28059	0	21291	5	72610	8	25004		C/D	18S rRNA	Mono	Mono:SnoR108		110	chromo_5	16598796	16598905
SnoR109	1	4850	0	6157	0	11191	1	7949		H/ACA	Unknown	Mono	Mono:SnoR109		101	chromo_4	11795167	11795267
snoR11	-	-	-	-	1	0	2	6		C/D	18S rRNA	Poly	Poly:SnoR9-1		110	chromo_1	937141	937032
snoR110	0	130	0	253	0	363	0	397		H/ACA	Unknown	Intronic	RPL34		83	chromo_1	26190603	26190685
snoR111	1	12963	4	12703	6	28094	8	16843		H/ACA	Unknown	Poly	Poly:SnoR111		130	chromo_1	4058287	4058416
snoR112	0	36427	2	36383	8	92649	4	50458		H/ACA	Unknown	Intronic	AT5G01350		119	chromo_5	146741	146623
snoR12-1a	0	3591	0	3309	2	8045	0	2205		C/D	25S rRNA	Poly	Poly:SnoR12-1a		83	chromo_4	13333285	13333203
snoR12-1b	0	1450	2	1554	3	3277	0	593		C/D	25S rRNA	Poly	Poly:SnoR12-1a		97	chromo_4	13333112	13333016
snoR12-2	1	4146	1	3765	3	8756	1	1529		C/D	25S rRNA	Poly	Poly:SnoR12-2		89	chromo_5	22828809	22828897
snoR13-1	0	10	0	12	0	23	0	125		C/D	18S rRNA,25S rRNA	Poly	Poly:SnoR13-1		78	chromo_5	4866316	4866393
snoR13-2	0	171	0	129	2	438	0	197		C/D	18S rRNA,25S rRNA	Poly	Poly:SnoR13-2		80	chromo_3	105057	104978
snoR14-1	1	1018	0	936	0	2234	0	548		C/D	18S rRNA,25S rRNA	Poly	Poly:U61		78	chromo_2	14894795	14894718
snoR14-2	0	19	0	15	0	50	0	23		C/D	18S rRNA,25S rRNA	Poly	Poly:U61-2		85	chromo_1	11684910	11684994
snoR15	20	59	3	52	13	164	3	68		C/D	18S rRNA,25S rRNA	Poly	Poly:U61-2		95	chromo_1	11685056	11685150
snoR16-1	0	749	0	649	0	1884	0	569		C/D	25S rRNA	Poly	Poly:SnoR16-1		81	chromo_1	6697176	6697256
snoR16-2	0	450	0	402	0	1049	0	231		C/D	25S rRNA	Poly	poly:SnoR16-1		83	chromo_1	28212393	28212475
snoR17	0	619	1	555	4	1470	2	494		C/D	18S rRNA	Poly	poly:SnoR44-2		110	chromo_1	27984713	27984604
snoR18a	0	171	0	163	0	394	0	252		C/D	25S,18S	Poly	poly:SnoR18a		85	chromo_3	21559058	21559142
snoR18b	0	150	0	147	1	380	0	126		C/D	25S rRNA,18S rRNA	Poly	poly:SnoR18a		94	chromo_3	21559236	21559329
SnoR19-1	4	640	0	480	9	1444	1	324		C/D	18S rRNA	Poly	poly:SnoR88-1		78	chromo_5	23683258	23683181
snoR19-1	1	3511	1	2566	0	7876	0	1521		C/D	18S rRNA	Poly	poly:SnoR88-1		88	chromo_3	17445378	17445464
															88	chromo_5	23683262	23683176
SnoR19-2	-	-	0	1	-	-	-	-		C/D	18S rRNA	Poly	poly:SnoR88-2		78	chromo_3	17445382	17445459
snoR1a	0	21677	3	18022	3	53309	1	11492		C/D	25S rRNA,18S rRNA	Poly	poly:SnoR18a		93	chromo_3	10328510	10328602
snoR1b	2	15911	0	11708	2	40832	1	9336		C/D	25S rRNA,18S rRNA	Poly	poly:SnoR18a		93	chromo_3	10328981	10329073
snoR20-1	4	7580	2	5688	4	15885	2	3555		C/D	18S rRNA	Poly	poly:SnoR88-2		77	chromo_3	17445810	17445886
snoR20-2	0	20	0	13	0	47	1	22		C/D	18S rRNA	Poly	poly:SnoR88-1		87	chromo_5	23683106	23683020
snoR21a	4	14288	3	10531	4	30957	3	4299		C/D	18S rRNA,25S rRNA	Poly	Poly:39BYa		86	chromo_2	15029793	15029708
snoR21b	0	1644	0	1349	2	3612	0	609		C/D	18S rRNA	Poly	Poly:39BYb		83	chromo_2	15027669	15027587
snoR22-1	0	639	1	539	1	1617	1	372		C/D		Poly	Poly:SnoR37-1		87	chromo_3	7682509	7682595
snoR22-2	0	171	0	155	0	484	1	180		C/D	25S rRNA	Poly	poly:SnoR37-3		94	chromo_4	8459900	8459993
snoR22-3a	0	214	0	177	0	497	0	242		C/D	25S rRNA	Poly	poly:SnoR37-2		90	chromo_4	8713144	8713055
snoR22-3b	0	22	0	13	0	44	0	32		C/D	25S rRNA	Poly	poly:SnoR37-2		89	chromo_4	8712966	8712878
snoR23-1	5	92591	4	65279	7	201720	3	35613		C/D	18S rRNA	Poly	Poly:SnoR37-1		111	chromo_3	7682639	7682749
snoR23-2	0	5092	2	4194	0	12784	0	2400		C/D	18S ,25S	Poly	poly:SnoR37-3		94	chromo_4	8460056	8460149
SnoR23-3	0	2109	1	1743	2	4609	0	1184		C/D	18S rRNA	Poly	poly:SnoR88-1		96	chromo_4	8712814	8712719
snoR24a	0	200	0	278	0	539	0	291		C/D	25S rRNA	Poly	Mono:U24e		93	chromo_4	14469284	14469192
snoR24b	0	231	0	308	1	587	0	324		C/D	25S rRNA	Poly	Mono:U24e		93	chromo_4	14469056	14468964
snoR24c	0	224	0	235	0	554	0	242		C/D	25S rRNA	Poly	Mono:U24e		85	chromo_4	14468901	14468817
snoR24d	0	104	0	90	0	208	2	145		C/D	25S rRNA	Poly	Mono:U24e		95	chromo_4	14468743	14468649
snoR25	0	19	0	15	0	49	0	25		C/D	18S rRNA	Poly	poly:SnoR69Y		85	chromo_1	21052567	21052483
snoR26	0	116	0	139	0	258	0	175		C/D	25S rRNA, 18S rRNA	Poly	Poly:SnoR68Y		94	chromo_2	15890473	15890380
snoR27	0	31	0	32	0	101	0	39		C/D	25S rRNA,18S rRNA	Poly	Poly:SnoR68Y		97	chromo_2	15890327	15890231
SnoR28-1a	0	1289	0	1507	2	3129	0	2224		C/D	25S rRNA,18S rRNA	Poly	Poly:SnoR28-1a		94	chromo_5	5674672	5674579
SnoR28-1b	7	6283	7	5011	45	17016	3	6947		C/D	25S rRNA, 18S rRNA	Poly	Poly:SnoR28-1a		96	chromo_5	5674499	5674404
snoR28-1c	4	7189	1	6193	8	19692	1	8241		C/D	18S rRNA	Poly	Poly:SnoR28-1a		97	chromo_5	5674279	5674183
snoR28-2a	0	873	1	515	1	1859	3	606		C/D	Unknown	Poly	Poly:SnoR28-2a		100	chromo_5	14710848	14710749
snoR28-2b	0	304	0	158	0	668	0	210		C/D	18S rRNA,25S rRNA	Poly	Poly:SnoR28-2a		103	chromo_5	14710697	14710595
SnoR29-1	1	79516	1	59681	8	196762	3	35083		C/D	25S rRNA	Poly	Poly:SnoR28-2a		106	chromo_5	20795723	20795828
snoR29-2	0	3210	0	2970	0	9145	1	1944		C/D	25S rRNA	Mono	Mono:SnoR29-2		100	chromo_5	24782799	24782700
SNOR30	1	5144	2	5408	2	11914	0	1717		C/D	18S ,25S	Poly	Poly:SnoR28-2a		116	chromo_5	20795936	20796051
snoR31	1	655	0	560	0	1622	2	378		C/D	25S rRNA	Poly	Poly:SnoR28-2a		100	chromo_5	20796128	20796227
snoR32-1	2	46486	4	33219	1	105640	3	21023		C/D	18S rRNA	Poly	poly:SnoR32-1		102	chromo_3	8979605	8979504
snoR32-2	1	23662	0	16197	1	52651	0	8862		C/D	18S rRNA	Poly	poly:SnoR32-2		103	chromo_4	7683787	7683889
snoR34	8	7029	3	7371	9	16371	1	2453		C/D	18S rRNA,25S rRNA	Mono	Mono:SnoR34		87	chromo_1	5686179	5686093
snoR35	-	-	2	0	-	-	15	0		C/D	18S rRNA,25S rRNA	Intronic	AT1G07705		81	chromo_1	2382331	2382251
SnoR36	0	1	0	8	0	6	0	52		C/D	25S rRNA	Poly	poly:41Y		108	chromo_4	1122744	1122851
snoR37-1	1	8126	2	7420	2	20698	6	4352		C/D	25S rRNA	Poly	Poly:SnoR37-1		91	chromo_3	7682362	7682452
snoR37-2	0	1096	0	1054	1	2707	1	502		C/D	25S rRNA	Poly	poly:SnoR37-2		96	chromo_4	8459709	8459804
SnoR37-2	0	2577	1	2415	1	6054	2	1531		C/D	25S rRNA	Poly	poly:SnoR37-2		128	chromo_4	8713353	8713226
snoR38Y-1	0	2281	1	1278	4	4918	2	1946		C/D	18S rRNA	Poly	poly:SnoR88-2		85	chromo_3	17445963	17446047
snoR38Y-2	0	319	0	176	0	702	0	319		C/D	25S rRNA	Poly	poly:SnoR88-1		84	chromo_5	23682963	23682880
snoR44-1a	1	1692	0	1788	1	3998	0	1268		C/D	25S rRNA	Poly	poly:SnoR44-1a		97	chromo_1	6466188	6466092
snoR44-1b	0	15	0	23	0	41	0	15		C/D	25S rRNA	Poly	poly:SnoR44-1a		80	chromo_1	6466010	6465931
snoR44-2	0	4070	3	3419	1	9389	0	2572		C/D	25S rRNA	Poly	poly:SnoR44-2		93	chromo_1	27984877	27984785
SnoR44-3	0	2	0	9	0	22	0	24		C/D	25S rRNA	Mono	Mono:U79-3		81	chromo_5	24709297	24709217
snoR4a	1	1377	0	956	2	3438	1	1263		C/D	5.8S rRNA	Poly	poly:U31a		77	chromo_1	10300489	10300565
snoR4b	0	329	0	192	1	718	0	196		C/D	5.8S rRNA	Poly	poly:U31b		77	chromo_1	10308881	10308957
snoR53Y	0	309	0	255	0	742	0	171		C/D	25S rRNA,18S rRNA	Poly	poly:SnoR69Y		75	chromo_1	21052422	21052348
snoR59a	1	2256	1	2075	5	4790	0	1169		C/D	18S rRNA,25S rRNA	Poly	Poly:SnoR59a		99	chromo_1	8756459	8756361
snoR59b	0	8	1	8	0	29	0	31		C/D	18S rRNA,25S rRNA	Poly	Poly:SnoR59a		76	chromo_1	8756303	8756228
snoR5a	5	253017	1	206938	11	682137	5	324784		H/ACA	18S rRNA	Poly	poly:U31a		140	chromo_1	10300882	10301021
snoR5b	0	4	0	10	0	12	0	369		H/ACA	18S rRNA	Poly	poly:U31b		140	chromo_1	10309265	10309404
snoR6-1	0	4512	0	4752	0	10885	0	5458		C/D	25S rRNA,18S rRNA	Poly	poly:U36a-1		117	chromo_1	875340	875224
snoR6-2	0	6310	1	6450	0	13481	0	6678		C/D	25S rRNA,18S rRNA	Poly	poly:U36a-2		117	chromo_1	1009073	1009189
SnoR6-3	0	14561	0	16974	1	34703	0	25136		C/D	18S rRNA	Poly	poly:U36a-3		118	chromo_4	1445848	1445731
snoR64	0	263	0	206	0	663	1	257		C/D	25S rRNA	Poly	poly:SnoR88-2		73	chromo_3	17445699	17445771
snoR65	0	636	0	592	1	1815	1	249		C/D	25S rRNA	Mono	Mono:SnoR65		53	chromo_1	17483957	17483905
snoR66	0	15	0	19	0	52	0	10		C/D	18S rRNA	Mono	Mono:SnoR66		66	chromo_3	5830231	5830166
snoR67	1	4697	1	4662	2	12769	0	3305		C/D	18S rRNA	Mono	Mono:SnoR67		51	chromo_5	26349786	26349736
snoR68	0	958	0	1005	0	2116	0	1097		C/D	25S rRNA	Mono	Mono:SnoR68		85	chromo_2	18973424	18973508
snoR68Y	3	1428	0	1362	2	3254	0	593		C/D	25S rRNA	Poly	Poly:SnoR68Y		93	chromo_2	15890162	15890070
snoR69Y	3	2943	1	2439	1	7030	0	1438		C/D	25S rRNA	Poly	poly:SnoR69Y		87	chromo_1	21052953	21052867
snoR7-1	0	3	0	3	0	6	0	2		C/D	25S ,18S	Poly	poly:U15-1a		72	chromo_5	26567660	26567731
snoR72	0	52742	0	47694	0	129189	1	41038		H/ACA	18S rRNA	Intronic	RPL32B		77	chromo_5	18833820	18833896
snoR7-2	0	9	0	11	0	22	0	74		C/D	25S rRNA,18S rRNA	Poly	poly:U15-2		81	chromo_3	18893310	18893230
snoR73	1	7	0	15	0	21	0	33		H/ACA	18S rRNA	Intronic	ARF1A1c (ADP-RIBOSYLATION FACTOR 1)		115	chromo_2	19367708	19367822
snoR74-1	1	24517	0	21696	2	58112	0	29220		H/ACA	25S rRNA	Intronic	60S ribosomal protein L17 (RPL17-2)		133	chromo_1	25262574	25262706
snoR74-2	0	17930	0	17357	0	43120	0	18688		H/ACA	25S rRNA	Intronic	60S ribosomal protein L17 (RPL17-1)		123	chromo_1	9515628	9515750
snoR77	0	7187	0	9699	1	22011	0	14013		H/ACA	18S ,25S	Mono	Mono:SnoR77		133	chromo_5	3343593	3343725
snoR78-1	0	60	1	58	2	90	0	54		H/ACA	18S rRNA,25S rRNA	Poly	Ploy:SnoR78-2		108	chromo_3	616788	616895
snoR78-2	0	124	0	119	0	254	0	125		H/ACA	18S rRNA,25S rRNA	Poly	Ploy:SnoR78-2		125	chromo_3	616508	616632
snoR79	11	189597	7	182013	9	353335	8	123290		H/ACA	25S rRNA	Intronic	AT-IE (Arabidopsis thaliana bifunctional HisI-HisE protein) (AT-IE)		154	chromo_1	11435573	11435420
SnoR79-2	6	141406	12	127033	11	256535	27	102320		H/ACA	25S rRNA	Intronic	AT-IE (Arabidopsis thaliana bifunctional HisI-HisE protein) (AT-IE)		154	chromo_1	11435943	11435790
SnoR79-3	1	16091	0	12885	2	33430	3	14940		H/ACA	25S rRNA	Intronic	AT-IE (Arabidopsis thaliana bifunctional HisI-HisE protein) (AT-IE)		157	chromo_1	11436232	11436076
snoR80	4	72370	1	59222	5	149588	3	49906		H/ACA	25S rRNA	Poly	poly:SnoR37-3		127	chromo_4	8460220	8460346
SnoR80-2	0	62294	0	52658	1	123447	0	43971		H/ACA	25S rRNA	Poly	poly:SnoR37-2		127	chromo_4	8712649	8712523
SnoR80-3	4	27581	3	45038	2	84186	6	38526		H/ACA	25S rRNA	Poly	Poly:SnoR37-1		128	chromo_3	7682816	7682943
snoR81	0	296	0	284	0	661	0	606		H/ACA	25S rRNA	Intronic	EIF4A-2 EIF4A-2 (eukaryotic translation initiation factor 4A-2)		88	chromo_1	20260311	20260398
snoR82	6	257243	8	221388	16	571289	4	160713		H/ACA	25S rRNA	Mono	Mono:SnoR82		140	chromo_5	19624548	19624687
snoR83	0	910	0	1111	0	2269	2	1725		H/ACA	25S rRNA	Mono	Mono:SnoR83		130	chromo_3	23181833	23181704
snoR84	0	28	0	24	0	52	0	29		H/ACA	18S rRNA	Mono	Mono:SnoR84		135	chromo_1	27348657	27348791
snoR86	1	36227	1	38836	3	90519	0	36977		H/ACA	18S rRNA,25S rRNA	Mono	Mono:SnoR86		124	chromo_3	22054869	22054746
SnoR86-2	0	38574	1	31249	1	86454	0	26426		H/ACA	18S ,25S	Poly	Poly:U61-2		128	chromo_1	11685248	11685375
snoR87	0	3	0	4	0	9	0	4		H/ACA	18S rRNA,25S rRNA	Intronic	EIF3G1 (eukaryotic translation initiation factor 3G1)		45	chromo_3	3579265	3579309
snoR88-1	4	120287	5	97467	3	258107	1	126035		H/ACA	18S rRNA	Poly	poly:SnoR88-1		139	chromo_5	23683445	23683307
snoR88-2	1	13339	0	10547	1	31211	1	16731		H/ACA	18S rRNA	Poly	poly:SnoR88-2		131	chromo_3	17445199	17445329
snoR89	1	12548	0	14828	0	30218	0	12852		H/ACA	18S rRNA,25S rRNA	Mono	Mono:SnoR89		77	chromo_3	6127971	6127895
snoR8a	2	1530	0	1289	5	4104	0	999		C/D	18S rRNA	Poly	poly:SnoR18a		87	chromo_3	10328657	10328743
snoR8b	0	680	0	434	0	1494	0	507		C/D	18S rRNA	Poly	poly:SnoR18a		87	chromo_3	10329133	10329219
snoR90	0	167	0	199	0	478	1	275		H/ACA	18S rRNA	Intronic	plastid developmental protein DAG		122	chromo_2	14163648	14163769
SnoR90-2	0	26	0	40	0	106	0	63		H/ACA	18S rRNA	Intronic	plastid developmental protein DAG		123	chromo_2	14163852	14163974
snoR91	0	14	0	17	0	34	0	10		H/ACA	18S rRNA	Intronic	UBQ1 (EARLY-RESPONSIVE TO DEHYDRATION 16, UBIQUITIN EXTENSION PROTEIN 1)		42	chromo_3	19506330	19506371
snoR9-1	0	13	0	7	0	40	0	73		C/D	5.8S rRNA	Poly	Poly:SnoR9-1		88	chromo_1	937486	937399
snoR92	1	21712	0	16889	3	37770	0	18168		H/ACA	25S rRNA	Mono	Mono:SnoR92		98	chromo_1	5170307	5170210
snoR9-2	0	52	0	32	0	83	0	201		C/D	5.8S rRNA,18S rRNA	Poly	Poly:SnoR9-2		98	chromo_5	17840026	17840123
SnoR93	0	2	0	13	0	11	0	12		H/ACA	25S rRNA	Intronic	heat shock cognate 70 kDa protein 3 (HSC70-3)		122	chromo_3	2905291	2905170
snoR94	6	25709	0	2557	2	14563	0	1804		H/ACA	25S rRNA	Mono	Mono:SnoR94		101	chromo_3	11154243	11154343
snoR95	1	1234	0	1226	2	2730	0	1699		H/ACA	25S rRNA	Poly	Poly:SnoR95		135	chromo_1	9076182	9076048
snoR96	0	94	0	80	0	226	0	75		H/ACA	25S rRNA	Poly	mono:SnoR96		52	chromo_5	25291043	25290992
snoR97	0	3369	0	4653	0	8110	0	7035		H/ACA	25S rRNA	Poly	poly:U36a-2		108	chromo_1	1009249	1009356
SnoR97-2	3	835	1	1387	0	1910	0	1959		H/ACA	25S rRNA	Poly	poly:U36a-1		109	chromo_1	875164	875056
snoR98	0	1795	0	1485	2	4890	0	2374		H/ACA	25S rRNA	Intronic	EIF4A1 EIF4A1 (eukaryotic translation initiation factor 4A-1)		117	chromo_3	4594341	4594225
snoR99	0	3697	0	3214	0	8620	0	5297		H/ACA	18S rRNA,25S rRNA	Poly	poly:U14a		103	chromo_4	18305108	18305210
U14a	0	29335	1	22279	3	74135	0	16520		C/D	18S ,25S	Poly	poly:U14a		121	chromo_4	18304891	18305011
U14b	0	192210	0	165755	4	485049	0	108619		C/D	18S ,25S	Poly	poly:U14a		120	chromo_4	18305256	18305375
U14c	3	37809	2	30556	4	91864	2	27747		C/D	18S rRNA	Poly	poly:U14a		126	chromo_4	18305415	18305540
U14d	1	38269	0	29666	0	95732	0	8865		C/D	18S rRNA	Poly	poly:U14a		120	chromo_4	18305585	18305704
U15-1a	9	1067	4	742	12	2270	2	450		C/D	25S rRNA	Poly	poly:U15-1a		85	chromo_5	26567370	26567454
U15-1b	11	2201	18	1796	11	5173	1	1099		C/D	25S rRNA	Poly	poly:U15-1a		85	chromo_5	26567521	26567605
U15-2	19	2658	14	2735	7	5862	2	1721		C/D	25S rRNA	Poly	poly:U15-2		82	chromo_3	18893484	18893403
U16	0	20	0	35	1	39	0	65		C/D	18S rRNA	Poly	Poly:U61		85	chromo_2	14894459	14894375
U18-1	0	321	0	302	0	916	0	225		C/D	25S rRNA,18S rRNA	Poly	Poly:SnoR13-1		77	chromo_5	4866462	4866538
U18-2	9	2462	6	1976	7	6615	0	1169		C/D	25S rRNA,18S rRNA	Poly	Poly:SnoR13-2		82	chromo_3	104912	104831
U19	1	17941	0	14976	2	33798	1	9041		H/ACA	25S rRNA	Poly	DNA-directed RNA polymerases I, II, and III 7 kDa subunit, putative		144	chromo_5	16424246	16424389
U24-1	31	2043	7	2552	11	4844	2	2510		C/D	25S rRNA	Poly	Poly:SnoR12-1a		94	chromo_4	13332965	13332872
U24-2	2	6398	1	4887	8	14941	3	2693		C/D	25S rRNA	Poly	Poly:SnoR12-2		83	chromo_5	22828963	22829045
U27-1	0	60	0	56	0	144	1	58		C/D	18S rRNA	Poly	poly:SnoR32-1		155	chromo_3	8979423	8979269
U29	0	3650	0	3350	2	10071	0	2142		C/D	25S rRNA	Poly	poly:SnoR69Y		89	chromo_1	21052715	21052627
U30	0	829	1	636	2	2121	4	475		C/D	25S rRNA	Mono	mono:U30		86	chromo_3	4411168	4411253
U31a	2	3879	1	2723	2	9230	0	2017		C/D	25S rRNA,18S rRNA	Poly	poly:U31a		103	chromo_1	10300351	10300453
U31b	1	593	0	412	2	1325	0	404		C/D	25S rRNA,18S rRNA	Poly	poly:U31b		90	chromo_1	10308751	10308840
U33a	12	8523	15	6663	41	20006	2	3383		C/D	18S rRNA,25S rRNA	Poly	poly:U31a		81	chromo_1	10300619	10300699
U33b	3	2459	0	1468	7	4839	1	859		C/D	18S rRNA,25S rRNA	Poly	poly:U31b		82	chromo_1	10309011	10309092
U34a	0	96	0	59	0	198	0	74		C/D	25S rRNA	Poly	poly:U34a		79	chromo_2	8931924	8931846
U34b	0	93	0	43	0	242	0	176		C/D	25S rRNA	Poly	poly:U34a		82	chromo_2	8931785	8931704
U34c	0	783	0	842	0	2077	0	681		C/D	25S rRNA	Poly	poly:U34a		100	chromo_2	8931659	8931560
U34d	1	0	-	-	-	-	-	-		C/D	25S rRNA	Mono	Mono:U34d		79	chromo_5	1342933	1342855
U35	0	2715	0	2180	0	6015	0	1355		C/D	25S rRNA	Mono	Mono:U35		89	chromo_1	6941285	6941373
U36	0	2299	1	2345	5	5393	2	1259		C/D	18S rRNA	Mono	Mono:U36		83	chromo_5	4222085	4222003
U36a-1	0	577	1	551	0	1811	0	441		C/D	25S rRNA	Poly	poly:U36a-1		89	chromo_1	875604	875516
U36a-2	1	589	0	622	0	1963	0	483		C/D	25S rRNA	Poly	poly:U36a-2		87	chromo_1	1008810	1008896
U36a-3	0	1254	0	1158	0	4107	0	1669		C/D	25S rRNA	Poly	poly:U36a-3		89	chromo_4	1446085	1445997
U37	0	44	0	27	0	125	0	50		C/D	25S rRNA,18S rRNA	Poly	Poly:SnoR111		90	chromo_1	4058487	4058576
U38-2	0	3	0	2	0	8	0	31		C/D	25S rRNA	Poly	poly:U36a-1		114	chromo_1	1008942	1009055
U38-3	2	5627	0	4283	2	13228	0	2963		C/D	25S rRNA,18S rRNA	Poly	poly:U36a-3		77	chromo_4	1445954	1445878
U40-2	1	214	0	180	1	539	0	316		C/D	25S rRNA	Mono	Mono:U40-2		83	chromo_5	142634	142552
U43-1	0	1103	0	643	0	2689	1	694		C/D	18S rRNA	Poly	Poly:SnoR16-1		87	chromo_1	6697438	6697524
U43-2	0	319	0	163	0	723	0	255		C/D	18S rRNA	Poly	poly:SnoR16-1		86	chromo_1	28212518	28212603
U49-1	1	30448	1	21516	1	50548	0	20721		C/D	25S rRNA	Poly	poly:U49-1		216	chromo_2	7520507	7520722
U49-2	4	112474	6	75858	12	166557	1	74059		C/D	25S rRNA	Poly	poly:U49-2		243	chromo_2	2185089	2184847
U49-3	0	5	0	6	0	13	0	7		C/D	25S rRNA	Poly	poly:U49-3		127	chromo_4	2587104	2586978
U51a	1	27	1	24	3	32	1	7		C/D	25S rRNA	Poly	poly:U31a		86	chromo_1	10300749	10300834
U51b	1	61	0	43	0	127	1	59		C/D	25S rRNA	Poly	poly:U31b		90	chromo_1	10309131	10309220
U53	1	0	-	-	-	-	-	-		C/D	25S rRNA	Intronic	AT3G14470		121	chromo_3	4861009	4860889
U54	1	4777	0	3267	3	12780	1	2549		C/D	18S rRNA	Poly	Poly:SnoR13-1		88	chromo_5	4866611	4866698
U55	0	19	0	23	0	40	0	36		C/D	25S rRNA	Poly	Poly:U61		98	chromo_2	14894636	14894539
U60.1F	0	15	0	17	0	44	0	25		C/D	25S rRNA	Intronic	FIB1 (FIBRILLARIN 1) (FIB1)		74	chromo_5	21295736	21295809
U60.2F	0	64	0	41	0	128	0	29		C/D	25S rRNA	Intronic	FIBRILLARIN 2		73	chromo_4	13075563	13075635
U61	4	4797	7	4685	5	10875	0	3243		C/D	18S rRNA	Poly	Poly:U61		82	chromo_2	14894956	14894875
U61-2	0	1	0	2	0	1	0	33		C/D	25S rRNA,18S rRNA	Poly	Poly:U61-2		78	chromo_1	11684801	11684878
U65-1	0	11442	1	10222	1	25461	0	10234		H/ACA	25S rRNA	Poly	poly:U49-1		150	chromo_2	7520753	7520902
U65-2	5	51471	11	49609	12	121522	3	63181		H/ACA	25S rRNA	Poly	poly:U49-2		149	chromo_2	2184820	2184672
U65-3	0	5	0	5	0	11	0	7		H/ACA	25S rRNA	Poly	poly:U49-3		153	chromo_4	2586946	2586794
U80-1	1	188	3	395	2	341	5	468		C/D	25S rRNA	Poly	poly:SnoR32-1		87	chromo_3	8979153	8979067
U80-2	0	664	2	638	0	1716	0	498		C/D	25S rRNA	Poly	poly:SnoR32-2		82	chromo_4	7684061	7684142
