# Supplementary material for: The Existence and Localization of Nuclear snoRNAs in Arabidopsis thaliana Revisited
Source: Plants (Basel). 2020 Aug 12;9(8):1016. doi: 10.3390/plants9081016 (PMC7464842; doi:10.3390/plants9081016)
Supplement: Supplementary file 1 [file plants-09-01016-s001.zip › Table S2.xlsx]

## Sheet: Table S1
Table S2: snoRNAs deposited in snoRNAs, SNOOPY or TAIR not identified. Listed is the name of the snoRNA extracted from snOPY or snoRNA DB, the classification as C/D box or box H/ACA snoRNA, the targeted rRNA, the genomic organization and the genomic localization. The final four columns show the predicted length, the chromosome and the start and end position in the chromosome of the coding region.…
snoRNA_Name	snoRNA_box	target_rRNA	organization	locus		align_length	chromosome	startpos	endpos
77Y-3	C/D	18S rRNA	Poly	poly:U49-3		29	chromo_4	2586745	2586717
R72b-2	C/D	25S rRNA	Mono	Mono:R72b-2		87	chromo_3	16098920	16098834
R72c	C/D	25S rRNA	Mono	Mono:R72c		87	chromo_3	16206408	16206494
R72d	C/D	25S rRNA	Mono	Mono:R72d		87	chromo_3	16214431	16214517
R79b-2	C/D	25S rRNA	Intronic	At3g61780		65	chromo_3	22870262	22870198
R79c	C/D	25S rRNA	Intronic	AT528400		63	chromo_5	10346786	10346724
SnoR109-2	H/ACA	unknown	Mono	Mono:SnoR109-2		104	chromo_2	4525942	4525839
SnoR24-pseud	C/D	25S rRNA	Mono	Mono:U24e		104	chromo_4	1596253	1596150
snoR33	C/D	25S rRNA	Mono	Mono:SnoR33		85	chromo_2	4055050	4054966
SnoR72-3	H/ACA	18S rRNA	Mono	Mono:SnoR72-3		77	chromo_5	7416688	7416612
SnoR89-2	H/ACA	18S rRNA,25S rRNA	Mono	Mono:snoR89-2		79	chromo_3	19741056	19740978
U38-1	C/D	25S rRNA	Poly	poly:U36a-2		83	chromo_1	875470	875388
U3b	C/D					702	chromo_5	21887966	21888667
U3d	C/D					361	chromo_5	21945709	21945349
U56	C/D	18S rRNA	Intronic	RNA recognition motif containing protein		86	chromo_4	17428432	17428517
