# Supplementary material for: The Existence and Localization of Nuclear snoRNAs in Arabidopsis thaliana Revisited
Source: Plants (Basel). 2020 Aug 12;9(8):1016. doi: 10.3390/plants9081016 (PMC7464842; doi:10.3390/plants9081016)
Supplement: Supplementary file 1 [file plants-09-01016-s001.zip › Table S3.xlsx]

## Sheet: Table S3
Table S3: Known snoRNAs with identified novel coding region. Listed is the name of the snoRNA assigned based on the best RFAM hit, the mapped region (chromosome, start and end position), the strand specific transcript abundance value for the nuclear experiment 1, 2 and 3 as well as for the total cell lysate. The next columns indicate the p value for the given snoRNA in RFAM, the start and end pos…
snoRNA		Mapped region				NGS results					RFAM prediction									overlap to known
		Chr	Start	End		Nuc1	Nuc2	Nuc3	TotalCell		Best Hit RFAM	START snoRNA	END snoRNA	Rfam Box	predicted target RNA	start	end	Modification
Plant_U3_1		1	3995022	3995162		0	2	0	0		Plant_U3 (p-val 0.00012)	3995063	3995114	H/ACA	25S rRNA	3267	3276	3270
snoR134		1	9241208	9241396		7	4	6	7		snoR134 (p-val 0.49)	9241298	9241394	C/D	unknown
SNORD33		1	10300227	10300802		12679	9715	28644	5174		SNORD33 (p-val 9.1e^-10)	10300227	10300312	C/D	25S rRNA	3276	3287	25S Gm3280		U51a (Chr1, 10300749-10300834) U31a (Chr1, 10300351-10300453) U33a (Chr1, 10300619,10300699) snoR4a (Chr1, 10300489,10300834)
snoR110		1	12388173	12388313		0	1	0	0		snoR110 (p-val 0.0029)	12388233	12388311	C/D	unknown
snoU13		1	16992940	16993080		1	2	0	15		snoU13 (p-val 0.37)	16992993	16993017	C/D	unknown
SNORD72		1	28212605	28213181		306	58	618	515		SNORD72 (p-val 0.000024)	28212629	28212706	C/D	18S rRNA	1211	1226	Cm1216 / Gm1219
snR58		2	3336759	3339906		0	2	1	0		snR58 (p-val 0.38)	3336761	3336799	H/ACA	25S rRNA	2254	2263	2259
SNORD57		2	4009331	4009472		0	2	3	5		SNORD57 (p-val 0.000063)	4009339	4009393	H/ACA	25S rRNA	2597	2626	2604
SNORD49		2	7520426	7520566		2144	2089	4050	957		SNORD49 (p-val 0.0016)	7520456	7520513	H/ACA	25S rRNA	682	703	690		U49-1 (Chr2, 7520507-7520722)
snoR442		2	12114089	12114233		7	16	15	77		snoR442 (p-val 0.28)	12114120	12114139	C/D	unknown
SNORD75		2	12585429	12585569		0	0	2	0		SNORD75 (p-val 0.000064)	12585440	12585505	H/ACA	25S rRNA	1969	1980	1974
snoR98		2	16294265	16294405		1	1	0	3		snoR98 (p-val 0.25)	16294303	16294376	C/D	unknown
snR83		3	5156268	5156501		0	2	0	5		snR83 (p-val 0.33)	5156316	5156389	H/ACA	18S rRNA	1532	1546	1534
Plant_U3_3		3	11313455	11313612		194	133	366	101		Plant_U3 (p-val 0.00000018)	11313455	11313545	H/ACA	18S rRNA	1082	1094	1086
SNORD74		3	12520720	12520860		1	0	1	0		SNORD74 (p-val 0.39)	12520783	12520859	C/D	unknown
snoR160		3	14203961	14205223		8	9	20	12		snoR160 (p-val 5.7)	14203983	14204044	H/ACA	25S rRNA	271	292	272
snoR12		3	16503994	16504134		0	0	1	2		snoR12 (p-val 0.44)	16504058	16504085	C/D	unknown
snR77		4	5968737	5968877		3	6	9	8		snR77 (p-val 0.37)	5968764	5968790	H/ACA	18S rRNA
SNORD27		4	7683700	7684093		85	75	200	104		SNORD27(p-val 2.4e^-9)	7683700	7683783	H/ACA	18S rRNA	1102	1122	1116		snoR32-2 (Chr4, 7683787-7683889) U80-2 (Chr4, 7684061-7684142)
SNORD86		4	11458938	11459078		0	1	0	3		SNORD86(p-val0.0095)	11459053	11459078	H/ACA	25S rRNA	944	958	954
snoR135		4	13958526	13958666		15	28	55	228		snoR135 (p-val 3.4)	13958589	13958612	C/D	unknown
SNORD10		4	14998215	14998534		1	4	7	60		SNORD10 (p-val 0.12)	14998244	14998288	C/D	unknown
snoR66		4	16091572	16091712		21	23	27	34		snoR66 (p-val 0.069)	16091625	16091661	C/D	unknown
snoR127		5	4345379	4345519		2	2	4	11		snoR127 (p-val 0.23)	4345464	4345909	C/D	unknown
SNORD86		5	5473737	5473877		0	0	0	1		SNORD86 (p-val 0.0095)	5473852	5473877	C/D	unknown
snR86_1		5	7777490	7777630		3	14	8	68		snR86 (p-val 1.3)	7777498	7777596	C/D	unknown
SNORD98		5	7853192	7853333		0	1	3	12		SNORD98 (p-val 0.000065)	7853220	7853273	H/ACA	25S rRNA	113	133	129
SNORD37		5	9641706	9641913		1	0	0	1		SNORD37 (p-val 0.29)	9641816	9641852	C/D	unknown
snR86_2		5	13879626	13879766		1	0	1	7		snR86 (p-val 0.28)	13879626	13879665	C/D	unknown
snoU13		5	15028345	15028485		0	3	1	5		snoU13 (p-val 0.68)	15028384	15028402	C/D	unknown
SNORD70		5	19991356	19991496		2	0	1	12		SNORD70 (p-val 0.041)	19991362	19991442	C/D	unknown
snoU85		5	21665872	21666012		1	0	1	2		snoU85 (p-val 0.0036)	21665899	21665953	C/D	unknown
Plant_U3_5		5	21990591	21990866		1391009	906401	2217271	813011		Plant_U3 (p-val 5.1e^-58)	21990591	21990809	H/ACA	18S rRNA	1082/ 992	1094 / 1002	1086 / 994
SNORD24		5	22828847	22829135		8445	7439	19786	5203		SNORD24 (p-val 2.3e^-18)	22828847	22828932	C/D	25S rRNA	1435	1452	Cm1439		snoR12-2 (Chr5, 22828809-22828897) U24-2 (Chr5,22828963-22829045)
