# Supplementary material for: The Existence and Localization of Nuclear snoRNAs in Arabidopsis thaliana Revisited
Source: Plants (Basel). 2020 Aug 12;9(8):1016. doi: 10.3390/plants9081016 (PMC7464842; doi:10.3390/plants9081016)
Supplement: Supplementary file 1 [file plants-09-01016-s001.zip › Table S4.xlsx]

## Sheet: Tabelle1
Table S4: Fish probes. Given is the name and the nucleotide sequence of the probe used for Fish analysis
snoRNA	Sequence (5´-3´)
snoR29	Cy3-AACGCCTAATTCCGGTCTGTTGAGCTTGAAATTTCCGAGTCATCACTGCC-Cy3
SNORD72	Cy3-TCTCATAAGTCCAGACATATATATTAGCAACATCATCATCGCAACCAAAG-Cy3
U3	Cy3-TCTAGCCGCACGGTCATGGTTCATCAACCAGGGTAAAAGGCCTGTCTCTT-Cy3
snoR100	Cy3-CAAAGAACCAATAAGGAACTCAGAGCAGGCACAGACATTTGAAACCCATG-Cy3
snoR106	Cy3-CCTTCAAGCAACTTAGATCAAAGTGTCATCAAGAAACTCCGAGATCAAAT-Cy3
U49-1	Cy3-TGTTGTGTAAAGTGTCATACGGCACTTCCTATCTATGGGA-Cy3
U31a	Cy3-GTATCAACACTGTATTTCAGATTTGCAGACGTATGGAATTACATCCTCAT-Cy3
snoR135	Cy3-TTTGTAGACGGTAACAACCATGCAAATAGAATTAAAGAAGAAAAATAAAC-Cy3
AT2G03875	Cy3-TTATCTTTTAACAGATGTGCCGCCCCAGCCAAACTCCCCACCTGACAATG-Cy3
