# Supplementary material for: The Existence and Localization of Nuclear snoRNAs in Arabidopsis thaliana Revisited
Source: Plants (Basel). 2020 Aug 12;9(8):1016. doi: 10.3390/plants9081016 (PMC7464842; doi:10.3390/plants9081016)
Supplement: Supplementary file 1 [file plants-09-01016-s001.zip › Table S5.xlsx]

## Sheet: Tabelle1
	Table S5: Northern probes. Given is the name and the sequence of the probe used for Northern Blot analysis.
	snoRNA probes	Sequence (5´-3´)
	U3-3	GTTCATCAACCAGGGTTAAG
	U3-5	ATCCTCTACAGCACCGGATG
	U24-2	AGATCTTGGTGGTAAATATC
	U27-1 (1)	CAACAAGGATTAATTCAGACATA
	U27-2 (2)	GACATATGCTTGTCTATTTT
	U31a	GTCAGATGGTAGTGCATGTC
	U49-1	AGTGTCATACGGCACTTCCT
	snoR100	GGAACTCAGAGCAGGCACAGAC
	snoR106	GTGTCATCAAGAAACTCCGAGATC
	snoR160	AGTCTGTCTCTTGACTTACT
	SNORD72	GCTCAGAAGGTTGCACAATC
	snR77	TGTTCTACTCCAGCAATTCC
	SNORD31	CAGACTGGGTGTCACAAAAC
